# Supplementary material for: Particulate Matter Exposure and Attention-Deficit/Hyperactivity Disorder in Children: A Systematic Review of Epidemiological Studies
Source: Int J Environ Res Public Health. 2019 Dec 20;17(1):67. doi: 10.3390/ijerph17010067 (PMC6982101; doi:10.3390/ijerph17010067)
Supplement: Supplementary file 1 [file ijerph-17-00067-s001.zip]

Archive with 3 entries (3 files):
- file.2.pdf
- file.3.pdf
- file1.pdf
